# Supplementary material for: Probable Depression Is Associated with Lower BMI Among Women on ART in Kinshasa, the Democratic Republic of Congo: A Cross-Sectional Study
Source: Nutrients. 2025 Oct 15;17(20):3230. doi: 10.3390/nu17203230 (PMC12567450; doi:10.3390/nu17203230)
Supplement: Supplementary file 1 [file nutrients-17-03230-s001.zip]

Archive with 5 entries (5 files):
- Figure S1.png
- Figure S2.png
- Figure S3.png
- Figure S4.png
- Supplemental tables_1.pdf
